# Supplementary material for: The impact of metastatic sites in advanced pancreatic adenocarcinoma, systematic review and meta-analysis of prospective randomized studies
Source: PLoS One. 2020 Mar 4;15(3):e0230060. doi: 10.1371/journal.pone.0230060 (PMC7055903; doi:10.1371/journal.pone.0230060)
Supplement: S1 Table — (XLSX) [file pone.0230060.s002.xlsx]

## Sheet: Plan1
					Entire coorte		Liver metastasis								Lung metastasis							Lymphnodes metastasis			Carcinomatosis						Sites of metastasis (1 site)			Sites of metastasis (2 sites)			Sites of metastasis (≥3 sites)
Study	Year	Type of study	Treatment	Number os patients	Median OS (mo.)(95%CI)	Median PFS (mo.)(95%CI)	Present: Events/Total: OS	Absent:Events/Total: OS	HR for OS (95%CI)	Present: Events/Total: PFS	Absent: Events/Total: PFS	HR for PFS (95%CI)	mOS (mo.) present	mOS (mo.) absent	Present: Events/Total	Present Total	Absent:Events/Total	Absent Total	HR (95%CI)	mOS (mo.) present	mOS (mo.) absent	Events/Total	HR (95%CI)	mOS (mo.)	Events/Total	Present Total	Absent Total	HR (95%CI)	mOS (mo.) present	mOS (mo.) absent	Events/Total	HR (95%CI)	mOS (mo.)	Events/Total	HR (95%CI)	mOS (mo.)	Events/Total	HR (95%CI)	mOS (mo.)
Borad et al.	2015	Randomized phase II trial	Gemcitabine vs Gemcitabine plus TH-302	214					2.02 (1.46 - 2.78)			1.79(1.13 - 2.82)
Conroy et al.	2011	Randomized phase III trial	Gemcitabine	171	6.8 (5.5-7.6)	3.3 (2.2-3.6)	130/150	17/21							38/49	49	109/122	122													41/47			55/59			51/65
Conroy et al.	2011	Randomized phase III trial	FOLFIRINOX	171	11.1 (9.0-13.1)	6.4 (5.5-7.2)	113/149	11/20							23/33	33	101/136	136													30/44			53/68			41/57
Deplanque et al.	2015	Randomized phase III trial	Gemcitabine vs Gemcitabine plus masitinib	348	7.7 (6.1-10.6)				1.35 (1.07- 1.72)														1.42 (1.08- 1.87)
Fuchs et al.	2015	Randomized phase III trial	Ganitumab 12 mg/kg plus Gemcitabine	318	7.0 (6.2−8.5)	3.6 (3.4−3.8)			1.82 (1.32–2.53)			2.03 (1.51–2.71)
Fuchs et al.	2015	Randomized phase III trial	Ganitumab 20 mg/kg plus Gemcitabine	160	7.1 (6.4−8.5)	3.7 (3.2−5.0)			2.36 (1.63–3.42)			2.20 (1.59–3.05)
Kindler et al.	2012	Randomized phase II trial	Gemcitabine plus Ganitumab 12 mg/kg or Conatumumab 10mg/kg or placebo	125					2.14 (1.29–3.54)			1.74 (1.12–2.70)
Van Cutsem et al.	2009	Randomized phase III trial	Gemcitabine plus erlotinib vs Gemcitabine plus erlotinib plus bevacizumab	607			?/462	?/145	0.83 (0.68-1.02)
Von Hoff et al.	2013	Randomized phase III trial	Gemcitabine	430	6.7 (6.01 -7.23)	3.7 (3.6 -4.0)	309/360	50/70		238/360	27/70		5.9 (5.32–6.67)	10.7 (8.28–13.54)		184		246		6.6 (5.62–7.39)	6.8 (6.01–7.52)					10	420		4.0 (1.22–8.38)	6.8 (6.01–7.26)	16/21		9.0 (5.29–13.04)	163/206		7.1 (6.51–8.05)	180/203		5.0 (3.42–6.41)
Von Hoff et al.	2013	Randomized phase III trial	Gemcitabine plus Nab-paclitaxel	431	8.5 (7.89 -9.53)	5.5 (4.5 -5.9)	290/365	43/66		242/365	35/66		8.3 (7.72–9.26)	11.0 (8.15–14.46)		153		278		8.2 (7.29–10.71)	8.7 (7.89–9.72)					19	412		7.6 (5.19–NE)	8.6 (7.89–9.56)	21/33		13.5 (9.82–15.74)	159/202		8.3 (7.43–9.53)	153/196		8.6 (6.44–11.24)
