# Supplementary material for: The impact of metastatic sites in advanced pancreatic adenocarcinoma, systematic review and meta-analysis of prospective randomized studies
Source: PLoS One. 2020 Mar 4;15(3):e0230060. doi: 10.1371/journal.pone.0230060 (PMC7055903; doi:10.1371/journal.pone.0230060)
Supplement: S2 Table — (XLSX) [file pone.0230060.s003.XLSX]

## Sheet: Sheet1
Unique ID	Borad 2015	Study ID	1	Assessor	Pedro / Vanessa
Ref or Label		Aim
Experimental	Gemcitabine plus TH-302	Comparator	Gemcitabine	Source	Article
Outcome	PFS / OS	Results		Weight	1
Domain	Signalling question			Response	Comments
Bias arising from the randomization process	1.1 Was the allocation sequence random?			Y	This was an open-label study with 1:1:1 random assignment to gemcitabine_x000D_ alone, gemcitabine plus TH-302 240 mg/m2 (G_x0002_T240), or gemcitabine_x000D_ plus TH-302 340 mg/m2 (G_x0002_T340). Random assignment was stratified by_x000D_ extent of disease (locally advanced v metastatic
	1.2 Was the allocation sequence concealed until participants were enrolled and assigned to interventions?			NI
	1.3 Did baseline differences between intervention groups suggest a problem with the randomization process?			N	Treatment_x000D_ groups were balanced for patient demographic and disease characteristics_x000D_ at baseline
	Risk of bias judgement			Some concerns
Bias due to deviations from intended interventions	2.1.Were participants aware of their assigned intervention during the trial?			Y	This was an open-label study with 1:1:1 random assignment to gemcitabine_x000D_ alone, gemcitabine plus TH-302 240 mg/m2 (G_x0002_T240), or gemcitabine_x000D_ plus TH-302 340 mg/m2 (G_x0002_T340).
	2.2.Were carers and people delivering the interventions aware of participants' assigned intervention during the trial?			Y
	2.3. If Y/PY/NI to 2.1 or 2.2: Were there deviations from the intended intervention that arose because of the experimental context?			Y
	2.4 If Y/PY to 2.3: Were these deviations likely to have affected the outcome?			N
	2.5. If Y/PY/NI to 2.4: Were these deviations from intended intervention balanced between groups?			N
	2.6 Was an appropriate analysis used to estimate the effect of assignment to intervention?			NA
	2.7 If N/PN/NI to 2.6: Was there potential for a substantial impact (on the result) of the failure to analyse participants in the group to which they were randomized?
	Risk of bias judgement			Low
Bias due to missing outcome data	3.1 Were data for this outcome available for all, or nearly all, participants randomized?			Y
	3.2 If N/PN/NI to 3.1: Is there evidence that result was not biased by missing outcome data?			NA
	3.3 If N/PN to 3.2: Could missingness in the outcome depend on its true value?			NA
	3.4 If Y/PY/NI to 3.3: Is it likely that missingness in the outcome depended on its true value?			NA
	Risk of bias judgement			Low
Bias in measurement of the outcome	4.1 Was the method of measuring the outcome inappropriate?			N	The primary efficacy outcome measure was PFS, which was defined as_x000D_ the interval from treatment initiation to first occurrence of progressive disease_x000D_ or death from any cause within 56 days of the last tumor assessment
	4.2 Could measurement or ascertainment of the outcome have differed between intervention groups?			N
	4.3 Were outcome assessors aware of the intervention received by study participants?			Y
	4.4 If Y/PY/NI to 4.3: Could assessment of the outcome have been influenced by knowledge of intervention received?			Y
	4.5 If Y/PY/NI to 4.4: Is it likely that assessment of the outcome was influenced by knowledge of intervention received?			N
	Risk of bias judgement			Some concerns
Bias in selection of the reported result	5.1 Were the data that produced this result analysed in accordance with a pre-specified analysis plan that was finalized before unblinded outcome data were available for analysis?			Y	Between June 2010 and July 2011, 214 patients were enrolled and_x000D_ treated at 45 investigative sites in the United States.... The primary PFS treatment analysis is reported using the protocol-specified primary analysis conducted in February 2012
	5.2 ... multiple eligible outcome measurements (e.g. scales, definitions, time points) within the outcome domain?			N
	5.3 ... multiple eligible analyses of the data?			N
	Risk of bias judgement			Low
Overall bias	Risk of bias judgement			Low
Unique ID	Conroy 2011	Study ID	2	Assessor	Pedro/ Vanessa
Ref or Label		Aim	assignment to intervention (the 'intention-to-treat' effect)
Experimental	FOLFIRINOX	Comparator	Gemcitabine	Source	Article
Outcome	OS	Results		Weight	1
Domain	Signalling question			Response	Comments
Bias arising from the randomization process	1.1 Was the allocation sequence random?			Y	Patients were_x000D_ randomly assigned to receive FOLFIRINOX or_x000D_ gemcitabine within 1 week after enrollment. Randomization_x000D_ was performed centrally in a 1:1 ratio_x000D_ with stratification according to center, performance_x000D_ status (0 vs. 1), and primary tumor localization_x000D_ (the head vs. the body or tail of the pancreas).
	1.2 Was the allocation sequence concealed until participants were enrolled and assigned to interventions?			Y
	1.3 Did baseline differences between intervention groups suggest a problem with the randomization process?			N
	Risk of bias judgement			Low
Bias due to deviations from intended interventions	2.1.Were participants aware of their assigned intervention during the trial?			N	We have to consider that the method of infusion of FOLFIRINOX involves continuous infusion pump so there is no way doctors do not know what treatment the patient is performing
	2.2.Were carers and people delivering the interventions aware of participants' assigned intervention during the trial?			Y
	2.3. If Y/PY/NI to 2.1 or 2.2: Were there deviations from the intended intervention that arose because of the experimental context?			Y
	2.4 If Y/PY to 2.3: Were these deviations likely to have affected the outcome?			N
	2.5. If Y/PY/NI to 2.4: Were these deviations from intended intervention balanced between groups?			N
	2.6 Was an appropriate analysis used to estimate the effect of assignment to intervention?			NA
	2.7 If N/PN/NI to 2.6: Was there potential for a substantial impact (on the result) of the failure to analyse participants in the group to which they were randomized?
	Risk of bias judgement			Low
Bias due to missing outcome data	3.1 Were data for this outcome available for all, or nearly all, participants randomized?			Y	Between December 2005 and October 2009, a total_x000D_ of 342 patients from 48 French centers were enrolled_x000D_ in the study. The database was closed for final_x000D_ analysis on April 16, 2010. The intention-to-treat_x000D_ population included 171 patients in each group,_x000D_ and the safety population (all patients who received_x000D_ treatment) included 167 patients in the_x000D_ FOLFIRINO…
	3.2 If N/PN/NI to 3.1: Is there evidence that result was not biased by missing outcome data?			NA
	3.3 If N/PN to 3.2: Could missingness in the outcome depend on its true value?			NA
	3.4 If Y/PY/NI to 3.3: Is it likely that missingness in the outcome depended on its true value?			NA
	Risk of bias judgement			Low
Bias in measurement of the outcome	4.1 Was the method of measuring the outcome inappropriate?			N	Independent review of CT scans_x000D_ was performed at the end of phase 2 of the study._x000D_ Overall survival and progression-free survival were_x000D_ calculated from the date of randomization until_x000D_ the date of death and the date of documentation_x000D_ of disease progression or death in patients without_x000D_ disease progression, respectively.
	4.2 Could measurement or ascertainment of the outcome have differed between intervention groups?			N
	4.3 Were outcome assessors aware of the intervention received by study participants?			Y
	4.4 If Y/PY/NI to 4.3: Could assessment of the outcome have been influenced by knowledge of intervention received?			N
	4.5 If Y/PY/NI to 4.4: Is it likely that assessment of the outcome was influenced by knowledge of intervention received?			NA
	Risk of bias judgement			Low
Bias in selection of the reported result	5.1 Were the data that produced this result analysed in accordance with a pre-specified analysis plan that was finalized before unblinded outcome data were available for analysis?			Y
	5.2 ... multiple eligible outcome measurements (e.g. scales, definitions, time points) within the outcome domain?			N
	5.3 ... multiple eligible analyses of the data?			N
	Risk of bias judgement			Low
Overall bias	Risk of bias judgement			Low
Unique ID	Deplanque 2015	Study ID	3	Assessor	Pedro/ Vanessa
Ref or Label		Aim	assignment to intervention (the 'intention-to-treat' effect)
Experimental	Gemcitabine plus masitinib	Comparator	Gemcitabine	Source	Article
Outcome	OS	Results		Weight	1
Domain	Signalling question			Response	Comments
Bias arising from the randomization process	1.1 Was the allocation sequence random?			Y	The present study was a prospective, multicenter, randomized, double-blind,_x000D_ two-parallel group, placebo-controlled phase III trial evaluating the safety_x000D_ and efficacy of masitinib plus gemcitabine against placebo plus gemcitabine_x000D_ in chemotherapy-naïve PDAC patients.
	1.2 Was the allocation sequence concealed until participants were enrolled and assigned to interventions?			Y
	1.3 Did baseline differences between intervention groups suggest a problem with the randomization process?			N	A CONSORT flow diagram for_x000D_ the study population as well as subgroups of interest and_x000D_ description of patient baseline characteristics are provided in_x000D_ sections D and E of the Supplementary Material, available at_x000D_ Annals of Oncology online. Baseline characteristics were generally_x000D_ well-balanced.
	Risk of bias judgement			Low
Bias due to deviations from intended interventions	2.1.Were participants aware of their assigned intervention during the trial?			N	The composition and_x000D_ dispensing of masitinib and placebo capsules were identical except for the_x000D_ amount of the active ingredient contained.
	2.2.Were carers and people delivering the interventions aware of participants' assigned intervention during the trial?			N
	2.3. If Y/PY/NI to 2.1 or 2.2: Were there deviations from the intended intervention that arose because of the experimental context?			NA
	2.4 If Y/PY to 2.3: Were these deviations likely to have affected the outcome?			NA
	2.5. If Y/PY/NI to 2.4: Were these deviations from intended intervention balanced between groups?			NA
	2.6 Was an appropriate analysis used to estimate the effect of assignment to intervention?			Y
	2.7 If N/PN/NI to 2.6: Was there potential for a substantial impact (on the result) of the failure to analyse participants in the group to which they were randomized?			NA
	Risk of bias judgement			Low
Bias due to missing outcome data	3.1 Were data for this outcome available for all, or nearly all, participants randomized?			Y	A total of 353 patients from 73 active centers (predominantly_x000D_ located in France, United States and the Czech Republic) were_x000D_ randomly assigned to receive masitinib plus gemcitabine or_x000D_ placebo plus gemcitabine. The safety population comprised all_x000D_ randomized patients who received at least one dose of either_x000D_ masitinib or placebo (N = 349).
	3.2 If N/PN/NI to 3.1: Is there evidence that result was not biased by missing outcome data?			NA
	3.3 If N/PN to 3.2: Could missingness in the outcome depend on its true value?			NA
	3.4 If Y/PY/NI to 3.3: Is it likely that missingness in the outcome depended on its true value?			NA
	Risk of bias judgement			Low
Bias in measurement of the outcome	4.1 Was the method of measuring the outcome inappropriate?			N	The primary endpoint was OS in the modified intent-to-treat (mITT)_x000D_ population, i.e. all randomized patients, excluding those withdrawn prematurely_x000D_ from the study for a well-documented non-treatment related cause,_x000D_ with OS measured from the date of randomization to the date of death
	4.2 Could measurement or ascertainment of the outcome have differed between intervention groups?			N
	4.3 Were outcome assessors aware of the intervention received by study participants?			N
	4.4 If Y/PY/NI to 4.3: Could assessment of the outcome have been influenced by knowledge of intervention received?			NA
	4.5 If Y/PY/NI to 4.4: Is it likely that assessment of the outcome was influenced by knowledge of intervention received?			NA
	Risk of bias judgement			Low
Bias in selection of the reported result	5.1 Were the data that produced this result analysed in accordance with a pre-specified analysis plan that was finalized before unblinded outcome data were available for analysis?			Y	The primary endpoint was OS in the modified intent-to-treat (mITT)_x000D_ population, i.e. all randomized patients, excluding those withdrawn prematurely_x000D_ from the study for a well-documented non-treatment related cause,_x000D_ with OS measured from the date of randomization to the date of death, Consistent with study rationale, secondary analyses on OS were pre-specified_x000D_ in the prot…
	5.2 ... multiple eligible outcome measurements (e.g. scales, definitions, time points) within the outcome domain?			N
	5.3 ... multiple eligible analyses of the data?			N
	Risk of bias judgement			Low
Overall bias	Risk of bias judgement			Low
Unique ID	Fuchs 2015	Study ID	4	Assessor	Pedro / Vanessa
Ref or Label		Aim	assignment to intervention (the 'intention-to-treat' effect)
Experimental	Ganitumab plus Gemcitabine	Comparator	Gemcitabine	Source	Article
Outcome	OS	Results		Weight	1
Domain	Signalling question			Response	Comments
Bias arising from the randomization process	1.1 Was the allocation sequence random?			Y	Patients with previously untreated metastatic pancreatic adenocarcinoma were randomly assigned 2 : 2 : 1 to receive intravenous gemcitabine 1000 mg/m2 (days 1, 8, and 15 of each 28-day cycle) plus placebo,_x000D_ ganitumab 12 mg/kg, or ganitumab 20 mg/kg (days 1 and 15 of each cycle
	1.2 Was the allocation sequence concealed until participants were enrolled and assigned to interventions?			NI
	1.3 Did baseline differences between intervention groups suggest a problem with the randomization process?			N
	Risk of bias judgement			Some concerns
Bias due to deviations from intended interventions	2.1.Were participants aware of their assigned intervention during the trial?			N	Patients were randomly assigned 2 : 2 : 1 to receive intravenous gemcitabine_x000D_ 1000 mg/m2 plus either placebo, ganitumab 12 mg/kg, or ganitumab 20 mg/_x000D_ kg.
	2.2.Were carers and people delivering the interventions aware of participants' assigned intervention during the trial?			N
	2.3. If Y/PY/NI to 2.1 or 2.2: Were there deviations from the intended intervention that arose because of the experimental context?			NA
	2.4 If Y/PY to 2.3: Were these deviations likely to have affected the outcome?			NA
	2.5. If Y/PY/NI to 2.4: Were these deviations from intended intervention balanced between groups?			NA
	2.6 Was an appropriate analysis used to estimate the effect of assignment to intervention?			Y
	2.7 If N/PN/NI to 2.6: Was there potential for a substantial impact (on the result) of the failure to analyse participants in the group to which they were randomized?			NA
	Risk of bias judgement			Low
Bias due to missing outcome data	3.1 Were data for this outcome available for all, or nearly all, participants randomized?			Y	The study was stopped early (8 August 2012) following a preplanned_x000D_ interim analysis (2 August 2012) that, after crossing the futility_x000D_ boundaries, indicated a positive outcome was unlikely at the_x000D_ primary analysis.
	3.2 If N/PN/NI to 3.1: Is there evidence that result was not biased by missing outcome data?			NA
	3.3 If N/PN to 3.2: Could missingness in the outcome depend on its true value?			NA
	3.4 If Y/PY/NI to 3.3: Is it likely that missingness in the outcome depended on its true value?			NA
	Risk of bias judgement			Low
Bias in measurement of the outcome	4.1 Was the method of measuring the outcome inappropriate?			N	Tumor response was based on investigator assessment (per Response_x000D_ Evaluation Criteria in Solid Tumors [RECIST] version 1.1 [14]) of computed_x000D_ tomography or magnetic resonance imaging every 8 weeks.
	4.2 Could measurement or ascertainment of the outcome have differed between intervention groups?			N
	4.3 Were outcome assessors aware of the intervention received by study participants?			N
	4.4 If Y/PY/NI to 4.3: Could assessment of the outcome have been influenced by knowledge of intervention received?			NA
	4.5 If Y/PY/NI to 4.4: Is it likely that assessment of the outcome was influenced by knowledge of intervention received?			NA
	Risk of bias judgement			Low
Bias in selection of the reported result	5.1 Were the data that produced this result analysed in accordance with a pre-specified analysis plan that was finalized before unblinded outcome data were available for analysis?			Y	The_x000D_ study was stopped early (8 August 2012) following a preplanned_x000D_ interim analysis (2 August 2012) that, after crossing the futility_x000D_ boundaries, indicated a positive outcome was unlikely at the_x000D_ primary analysis.
	5.2 ... multiple eligible outcome measurements (e.g. scales, definitions, time points) within the outcome domain?			N
	5.3 ... multiple eligible analyses of the data?			N
	Risk of bias judgement			Low
Overall bias	Risk of bias judgement			Low
Unique ID	Kindler 2012	Study ID	5	Assessor	Pedro / Vanessa
Ref or Label		Aim	assignment to intervention (the 'intention-to-treat' effect)
Experimental	Gemcitabine plus Ganitumab 12 mg/kg or Conatumumab 10mg/kg	Comparator	Gemcitabine	Source	Article
Outcome	OS	Results		Weight	1
Domain	Signalling question			Response	Comments
Bias arising from the randomization process	1.1 Was the allocation sequence random?			Y	Patients were randomly allocated 1∶1∶1 to receive gemcitabine in_x000D_ combination with ganitumab, conatumumab, or placebo.
	1.2 Was the allocation sequence concealed until participants were enrolled and assigned to interventions?			NI
	1.3 Did baseline differences between intervention groups suggest a problem with the randomization process?			N
	Risk of bias judgement			Low
Bias due to deviations from intended interventions	2.1.Were participants aware of their assigned intervention during the trial?			N	The_x000D_ treatment assignment in the conatumumab and placebo arms was blinded._x000D_ The ganitumab arm was open label because of the requirement of dose_x000D_ reductions (for grade 4 neutropenia and grade 3/4 thrombocytopenia),_x000D_ which were not required for conatumumab or placebo.
	2.2.Were carers and people delivering the interventions aware of participants' assigned intervention during the trial?			Y
	2.3. If Y/PY/NI to 2.1 or 2.2: Were there deviations from the intended intervention that arose because of the experimental context?			N
	2.4 If Y/PY to 2.3: Were these deviations likely to have affected the outcome?			NA
	2.5. If Y/PY/NI to 2.4: Were these deviations from intended intervention balanced between groups?			NA
	2.6 Was an appropriate analysis used to estimate the effect of assignment to intervention?			Y	The primary analysis was conducted 6 months after the 120th patient_x000D_ was randomized to obtain an estimate of the 6-month survival rate. The_x000D_ analysis reported here was conducted 5 months after the primary analysis_x000D_ to obtain a more mature dataset for estimation of the OS hazard ratio. The_x000D_ full analysis set included all the randomized patients.
	2.7 If N/PN/NI to 2.6: Was there potential for a substantial impact (on the result) of the failure to analyse participants in the group to which they were randomized?			NA
	Risk of bias judgement			Low
Bias due to missing outcome data	3.1 Were data for this outcome available for all, or nearly all, participants randomized?			Y	The primary analysis was conducted 6 months after the 120th patient_x000D_ was randomized to obtain an estimate of the 6-month survival rate. The_x000D_ analysis reported here was conducted 5 months after the primary analysis_x000D_ to obtain a more mature dataset for estimation of the OS hazard ratio. The_x000D_ full analysis set included all the randomized patients.
	3.2 If N/PN/NI to 3.1: Is there evidence that result was not biased by missing outcome data?			NA
	3.3 If N/PN to 3.2: Could missingness in the outcome depend on its true value?			NA
	3.4 If Y/PY/NI to 3.3: Is it likely that missingness in the outcome depended on its true value?			NA
	Risk of bias judgement			Low
Bias in measurement of the outcome	4.1 Was the method of measuring the outcome inappropriate?			N	The_x000D_ treatment was continued until radiographic progression (per modified_x000D_ Response Evaluation Criteria in Solid Tumors [RECIST] version 1.0),_x000D_ clinical progression, unacceptable toxicity, or withdrawal of consent.
	4.2 Could measurement or ascertainment of the outcome have differed between intervention groups?			N
	4.3 Were outcome assessors aware of the intervention received by study participants?			Y
	4.4 If Y/PY/NI to 4.3: Could assessment of the outcome have been influenced by knowledge of intervention received?			N
	4.5 If Y/PY/NI to 4.4: Is it likely that assessment of the outcome was influenced by knowledge of intervention received?			NA
	Risk of bias judgement			Low
Bias in selection of the reported result	5.1 Were the data that produced this result analysed in accordance with a pre-specified analysis plan that was finalized before unblinded outcome data were available for analysis?			Y
	5.2 ... multiple eligible outcome measurements (e.g. scales, definitions, time points) within the outcome domain?			N
	5.3 ... multiple eligible analyses of the data?			N
	Risk of bias judgement			Low
Overall bias	Risk of bias judgement			Low
Unique ID	Van Cutsem 2009	Study ID	6	Assessor	Pedro / Vanessa
Ref or Label		Aim	assignment to intervention (the 'intention-to-treat' effect)
Experimental	Gemcitabine plus erlotinib plus bevacizumab	Comparator	Gemcitabine plus erlotinib	Source	Article
Outcome	OS	Results		Weight	1
Domain	Signalling question			Response	Comments
Bias arising from the randomization process	1.1 Was the allocation sequence random?			Y	Patients with metastatic pancreatic adenocarcinoma were randomly assigned to receive gemcitabine_x000D_ (1,000 mg/m2/week), erlotinib (100 mg/day), and bevacizumab (5 mg/kg every 2 weeks) or_x000D_ gemcitabine, erlotinib, and placebo in this double-blind, phase III trial
	1.2 Was the allocation sequence concealed until participants were enrolled and assigned to interventions?			PY
	1.3 Did baseline differences between intervention groups suggest a problem with the randomization process?			N	Randomization was performed via an interactive voice recording service
	Risk of bias judgement			Low
Bias due to deviations from intended interventions	2.1.Were participants aware of their assigned intervention during the trial?			N	Patients with metastatic pancreatic adenocarcinoma were randomly assigned to receive gemcitabine_x000D_ (1,000 mg/m2/week), erlotinib (100 mg/day), and bevacizumab (5 mg/kg every 2 weeks) or_x000D_ gemcitabine, erlotinib, and placebo in this double-blind, phase III trial
	2.2.Were carers and people delivering the interventions aware of participants' assigned intervention during the trial?			N
	2.3. If Y/PY/NI to 2.1 or 2.2: Were there deviations from the intended intervention that arose because of the experimental context?			NA
	2.4 If Y/PY to 2.3: Were these deviations likely to have affected the outcome?			NA
	2.5. If Y/PY/NI to 2.4: Were these deviations from intended intervention balanced between groups?			NA
	2.6 Was an appropriate analysis used to estimate the effect of assignment to intervention?			Y	Assuming a median survival of 6.9 months in the placebo arm and 9_x000D_ months in the bevacizumab arm (corresponding to an HR of 0.767), 446_x000D_ events were required to achieve 80% power for the log-rank test at a two-sided_x000D_ overall _x0003_ level of 5%. In order to achieve the required number of events, 300_x000D_ patients were randomly assigned per treatment arm.
	2.7 If N/PN/NI to 2.6: Was there potential for a substantial impact (on the result) of the failure to analyse participants in the group to which they were randomized?			NA
	Risk of bias judgement			Low
Bias due to missing outcome data	3.1 Were data for this outcome available for all, or nearly all, participants randomized?			Y	Between July 2005 and September 2006, 607 patients were recruited at_x000D_ 92 institutions in 20 countries; 301 patients were randomly assigned to_x000D_ the placebo arm and 306 to the bevacizumab arm. In total, 24 patients_x000D_ did not receive any drug; 454 patients have died to date—233 (77.4%)_x000D_ in the placebo arm and 221 patients (72.2%) in the bevacizumab arm.
	3.2 If N/PN/NI to 3.1: Is there evidence that result was not biased by missing outcome data?			NA
	3.3 If N/PN to 3.2: Could missingness in the outcome depend on its true value?			NA
	3.4 If Y/PY/NI to 3.3: Is it likely that missingness in the outcome depended on its true value?			NA
	Risk of bias judgement			Low
Bias in measurement of the outcome	4.1 Was the method of measuring the outcome inappropriate?			N	The primary end point was duration of survival, defined as the time_x000D_ between the date of randomization and the date of death from any cause._x000D_ Patients without an event (death) were censored on the date they were last_x000D_ known to be alive
	4.2 Could measurement or ascertainment of the outcome have differed between intervention groups?			N
	4.3 Were outcome assessors aware of the intervention received by study participants?			N
	4.4 If Y/PY/NI to 4.3: Could assessment of the outcome have been influenced by knowledge of intervention received?			NA
	4.5 If Y/PY/NI to 4.4: Is it likely that assessment of the outcome was influenced by knowledge of intervention received?			NA
	Risk of bias judgement			Low
Bias in selection of the reported result	5.1 Were the data that produced this result analysed in accordance with a pre-specified analysis plan that was finalized before unblinded outcome data were available for analysis?			Y	Patient flow is summarized in the CONSORT diagram (Fig 1), and_x000D_ patient characteristics are listed in Table 1; all 607 patients were evaluable_x000D_ for efficacy, and 583 patients were evaluable for safety.
	5.2 ... multiple eligible outcome measurements (e.g. scales, definitions, time points) within the outcome domain?			N
	5.3 ... multiple eligible analyses of the data?			N
	Risk of bias judgement			Low
Overall bias	Risk of bias judgement			Low
Unique ID	Von Hoff 2013	Study ID	7	Assessor	Pedro / Vanessa
Ref or Label		Aim	assignment to intervention (the 'intention-to-treat' effect)
Experimental	Gemcitabine plus Nab-paclitaxel	Comparator	Gemcitabine	Source	Article
Outcome	OS	Results		Weight	1
Domain	Signalling question			Response	Comments
Bias arising from the randomization process	1.1 Was the allocation sequence random?			Y	We randomly assigned patients with a Karnofsky performance-status score of 70 or_x000D_ more (on a scale from 0 to 100, with higher scores indicating better performance_x000D_ status) to nab-paclitaxel (125 mg per square meter of body-surface area) followed by_x000D_ gemcitabine (1000 mg per square meter) on days 1, 8, and 15 every 4 weeks or gemcitabine_x000D_ monotherapy (1000 mg per square met…
	1.2 Was the allocation sequence concealed until participants were enrolled and assigned to interventions?			NI
	1.3 Did baseline differences between intervention groups suggest a problem with the randomization process?			N
	Risk of bias judgement			Low
Bias due to deviations from intended interventions	2.1.Were participants aware of their assigned intervention during the trial?			Y	In this international, multicenter, open-label, randomized,_x000D_ phase 3 study, we randomly assigned_x000D_ eligible patients, in a 1:1 ratio, to receive a 30-to-_x000D_ 40–minute intravenous infusion of nab-paclitaxel_x000D_ at a dose of 125 mg per square meter....
	2.2.Were carers and people delivering the interventions aware of participants' assigned intervention during the trial?			Y
	2.3. If Y/PY/NI to 2.1 or 2.2: Were there deviations from the intended intervention that arose because of the experimental context?			N
	2.4 If Y/PY to 2.3: Were these deviations likely to have affected the outcome?			NA
	2.5. If Y/PY/NI to 2.4: Were these deviations from intended intervention balanced between groups?			NA
	2.6 Was an appropriate analysis used to estimate the effect of assignment to intervention?			Y	All efficacy analyses were carried out in the intention-_x000D_ to-treat population (i.e., all patients who_x000D_ underwent randomization). Overall survival, which_x000D_ was the primary efficacy end point, was analyzed_x000D_ with the use of the Kaplan–Meier method and a_x000D_ stratified log-rank test
	2.7 If N/PN/NI to 2.6: Was there potential for a substantial impact (on the result) of the failure to analyse participants in the group to which they were randomized?			NA
	Risk of bias judgement			Low
Bias due to missing outcome data	3.1 Were data for this outcome available for all, or nearly all, participants randomized?			Y	The survival analysis was based on 692 deaths_x000D_ (80% of patients), including 333 in the nab-paclitaxel–_x000D_ gemcitabine group (77%) and 359 in the_x000D_ gemcitabine group (83%).
	3.2 If N/PN/NI to 3.1: Is there evidence that result was not biased by missing outcome data?			NA
	3.3 If N/PN to 3.2: Could missingness in the outcome depend on its true value?			NA
	3.4 If Y/PY/NI to 3.3: Is it likely that missingness in the outcome depended on its true value?			NA
	Risk of bias judgement			Low
Bias in measurement of the outcome	4.1 Was the method of measuring the outcome inappropriate?			N	At the time point at which 25% of the patients_x000D_ were alive, survival was longer in the nabpaclitaxel–_x000D_ gemcitabine group than in the gemcitabine_x000D_ group (14.8 months vs. 11.4 months).
	4.2 Could measurement or ascertainment of the outcome have differed between intervention groups?			N
	4.3 Were outcome assessors aware of the intervention received by study participants?			Y
	4.4 If Y/PY/NI to 4.3: Could assessment of the outcome have been influenced by knowledge of intervention received?			N
	4.5 If Y/PY/NI to 4.4: Is it likely that assessment of the outcome was influenced by knowledge of intervention received?			NA
	Risk of bias judgement			Low
Bias in selection of the reported result	5.1 Were the data that produced this result analysed in accordance with a pre-specified analysis plan that was finalized before unblinded outcome data were available for analysis?			Y
	5.2 ... multiple eligible outcome measurements (e.g. scales, definitions, time points) within the outcome domain?			N
	5.3 ... multiple eligible analyses of the data?			N
	Risk of bias judgement			Low
Overall bias	Risk of bias judgement			Low
